# Supplementary material for: Response to Antiangiogenic Therapy Is Associated with AIMP Protein Family Expression in Glioblastoma and Lower-Grade Gliomas
Source: Cancer Res Commun. 2025 Sep 16;5(9):1651–63. doi: 10.1158/2767-9764.CRC-25-0170 (PMC12438089; doi:10.1158/2767-9764.CRC-25-0170)
Supplement: Supplementary data file 1 — list of panther pathway and kegg pathway genes. [file crc-25-0170_supplementary_data_file_1_suppsd1.xlsx]

## Sheet: Panter_genes
List of genes in Panther pathway
Gene
AKT1
AKT2
AKT3
ANGPT1
ANGPT2
APC
APC2
ARAF
ARHGAP1
ARHGAP8
AXIN1
BAD
BIRC5
BRAF
CASP9
CRK
CRKL
CTNNB1
DLK1
DLL1
DLL3
DLL4
DOK2
DVL1
DVL2
DVL3
EFNB1
EFNB2
EPHB1
EPHB2
EPHB3
ETS1
F2R
F3
F7
FGF1
FGFR1
FOS
FRS2
FZD1
FZD2
FZD3
FZD5
GRB14
GRB7
GSK3B
HIF1A
HRAS
HSPB1
JAG1
JAG2
JAK1
JUN
KDR
MAP2K1
MAP2K2
MAP2K4
MAP3K1
MAPK1
MAPK14
MAPK3
MAPK8
MAPKAPK2
MAPKAPK3
NCK1
NCK2
NOS3
NOTCH1
NOTCH2
NOTCH4
NRAS
PAK1
PAK2
PAK3
PDGFA
PDGFB
PDGFC
PDGFD
PDGFRA
PDGFRB
PIK3C2A
PIK3C2B
PIK3C3
PIK3CA
PIK3CB
PIK3CD
PIK3CG
PIK3R1
PIK3R2
PIK3R3
PLA2G4A
PLA2G4C
PLA2G4D
PLCG1
PLCG2
PLD1
PLD2
PRKCA
PRKCB
PRKCD
PRKCE
PRKCG
PRKCH
PRKCI
PRKCQ
PRKCZ
PRKD1
PRKD2
PRKD3
PTK2
PTPRB
PXN
RAF1
RASA1
RBPJ
RBPJL
RHOA
RHOB
RHOC
SH2D2A
SHC1
SHC2
SOS1
SPHK1
SPHK2
SRC
STAT1
STAT3
TCF7
TCF7L2
TEK
VEGFA
WNT1
WNT10A
WNT10B
WNT2
WNT2B
WNT5A
WNT5B
WNT7A
WNT7B

## Sheet: KEGG_genes
List of genes in KEGG
Gene
AKT3
PLA2G4B
NFAT5
CHP1
PLA2G4E
MAPK14
AKT1
AKT2
PIK3R5
SHC2
PLA2G2D
PLA2G2E
HRAS
HSPB1
KDR
KRAS
PLA2G2C
NFATC1
NFATC2
NFATC3
NFATC4
NOS3
NRAS
PLA2G3
PIK3CA
PIK3CB
PIK3CD
PIK3CG
PIK3R1
PIK3R2
PLA2G1B
PLA2G2A
PLA2G4A
PLA2G5
PLCG1
PLCG2
PPP3CA
PPP3CB
PPP3CC
PPP3R1
PPP3R2
PRKCA
PRKCB
PRKCG
MAPK1
MAPK3
MAPK11
MAPK13
MAP2K1
MAP2K2
SPHK2
BAD
PTGS2
PTK2
PXN
RAC1
RAC2
RAC3
RAF1
MAPK12
CHP2
PLA2G2F
SRC
VEGFA
MAPKAPK3
PLA2G12A
PLA2G6
PLA2G10
CASP9
PLA2G12B
PIK3R3
JMJD7-PLA2G4B
SPHK1
SH2D2A
MAPKAPK2
CDC42
