# Supplementary material for: Response to Antiangiogenic Therapy Is Associated with AIMP Protein Family Expression in Glioblastoma and Lower-Grade Gliomas
Source: Cancer Res Commun. 2025 Sep 16;5(9):1651–63. doi: 10.1158/2767-9764.CRC-25-0170 (PMC12438089; doi:10.1158/2767-9764.CRC-25-0170)
Supplement: Supplementary data file 2 — Pan-Cancer correlation between AIMP1/2/3 and KEGG/Panther pathway genes [file crc-25-0170_supplementary_data_file_2_suppsd2.xlsx]

## Sheet: Panther_correlation
TCGA_cancer	AIMP1 (R)	AIMP1 (p)	AIMP1 (adj p)	AIMP2 (R)	AIMP2 (p)	AIMP2 (adj p)	AIMP3 (R)	AIMP3 (p)	AIMP3 (adj p)
ACC	0.71	3.2e-13	3.52e-12	0.52	1e-06	5.5e-06	0.49	6.4e-06	2.11e-05
BLCA	0.51	1e-05	1.5e-05	0.37	6.2e-15	2.05e-13	0.21	1.3e-05	3.9e-05
BRCA	0.11	0.00035	0.000372581	0.043	0.15	0.190385	0.074	0.014	0.0243158
CESC	0.48	1e-05	1.5e-05	0.19	0.0011	0.00242	0.23	4.2e-05	0.0001155
CHOL	0.24	0.16	0.16	-0.11	0.51	0.561	0.12	0.48	0.495
COAD	0.24	6.9e-05	9.49e-05	-0.053	0.38	0.432414	-0.12	0.039	0.053625
DLBC	0.69	1.1e-07	4.54e-07	0.062	0.68	0.70125	0.32	0.026	0.0429
ESCA	0.32	8.1e-06	1.5e-05	0.085	0.25	0.294643	-0.11	0.14	0.171111
GBM	0.49	2.2e-11	1.45e-10	0.25	0.001	0.00235714	0.17	0.033	0.049
HNSC	0.41	1e-05	1.5e-05	0.1	0.023	0.033	0.058	0.18	0.204828
KICH	0.72	8.2e-12	6.77e-11	0.51	1e-05	3.67e-05	0.6	9.3e-08	3.67e-07
KIRC	0.6	0.0001	0.000113793	0.16	0.00028	0.000710769	0.33	2.1e-14	6.93e-13
KIRP	0.65	0.0001	0.000113793	0.24	4.6e-05	0.0001265	0.42	2.3e-13	3.8e-12
LAML	0.3	4.9e-05	7.03e-05	0.04	0.6	0.63871	0.1	0.18	0.204828
LGG	0.56	1e-05	1.5e-05	0.2	2.7e-06	1.27e-05	0.3	1.4e-12	1.54e-11
LIHC	0.41	0.0001	0.000113793	0.26	4.6e-07	3.04e-06	0.51	0.0001	0.00022
LUAD	0.33	2e-13	3.3e-12	0.11	0.017	0.0267143	0.028	0.54	0.54
LUSC	0.26	9.8e-09	4.62e-08	0.0053	0.91	0.91	0.055	0.23	0.253
MESO	0.4	0.00012	0.000132	0.31	0.0033	0.00640588	0.28	0.0094	0.0172333
OV	0.51	1e-05	1.5e-05	0.31	1.1e-10	1.81e-09	0.1	0.038	0.053625
PAAD	0.57	0.0001	0.000113793	0.38	1.2e-07	9.9e-07	0.29	6.4e-05	0.000162462
PCPG	0.64	1e-05	1.5e-05	0.57	1e-05	3.67e-05	0.38	1e-07	3.67e-07
PRAD	0.66	1e-05	1.5e-05	0.19	1.6e-05	5.28e-05	0.16	0.00033	0.000680625
READ	0.48	1e-06	3.3e-06	0.18	0.086	0.11352	0.22	0.038	0.053625
SARC	0.36	2e-09	1.1e-08	0.15	0.018	0.027	0.19	0.0019	0.00368824
SKCM	0.56	1e-05	1.5e-05	0.13	0.0072	0.0125053	0.31	1.1e-11	9.08e-11
STAD	0.23	3.8e-06	1.14e-05	0.14	0.0058	0.0106333	-0.097	0.051	0.06732
THYM	0.74	1e-05	1.5e-05	0.23	0.012	0.0198	0.52	1.6e-09	1.06e-08
TGCT	0.28	0.0011	0.00113437	0.26	0.0018	0.0037125	0.15	0.09	0.114231
THCA	0.69	0.0001	0.000113793	0.19	2.3e-05	6.9e-05	0.54	0.0001	0.00022
UCEC	0.61	1e-05	1.5e-05	0.39	8.9e-08	9.79e-07	0.43	4.4e-09	2.07e-08
UVM	0.72	8.2e-14	2.71e-12	0.25	0.029	0.039875	0.6	4.3e-09	2.07e-08
UCS	0.61	5.5e-07	2.02e-06	0.16	0.23	0.281111	0.15	0.25	0.266129

## Sheet: KEGG_correlation
TCGA_cancer	AIMP1 (R)	AIMP1 (p)	AIMP1 (adj p)	AIMP2 (R)	AIMP2 (p)	AIMP2 (adj p)	AIMP3 (R)	AIMP3 (p)	AIMP3 (adj p)
ACC	0.73	6.2e-14	1.02e-12	0.54	3.4e-07	3.74e-06	0.49	6.5e-06	1.73e-05
BLCA	0.5	5e-05	6.6e-05	0.23	2.1e-06	1.72e-05	0.22	6.3e-06	1.73e-05
BRCA	0.1	0.00089	0.000979	0.064	0.035	0.055	0.053	0..079
CESC	0.48	5e-05	6.6e-05	0.18	0.002	0.0044	0.22	0.0001	0.000228571
CHOL	0.29	0.09	0.09	-0.11	0.51	0.525937	-0.017	0.92	0.92
COAD	0.19	0.0013	0.00138387	-0.059	0.33	0.403333	-0.15	0.011	0.0195556
DLBC	0.7	4.8e-08	1.58e-07	0.11	0.45	0.479032	0.32	0.027	0.0432
ESCA	0.35	9.1e-07	1.94e-06	0.063	0.4	0.471429	-0.15	0.043	0.0598261
GBM	0.45	2.1e-09	8.66e-09	0.19	0.018	0.0297	0.12	0.14	0.16
HNSC	0.39	6e-05	7.62e-05	0.067	0.13	0.17875	0.066	0.13	0.154074
KICH	0.73	3.1e-12	1.87e-11	0.54	3.3e-06	1.82e-05	0.59	1.4e-07	6.4e-07
KIRC	0.57	3e-05	4.71e-05	0.19	2e-05	6.6e-05	0.27	6.2e-10	4.96e-09
KIRP	0.62	1e-06	1.94e-06	0.26	1.3e-05	4.77e-05	0.38	1.7e-11	1.81e-10
LAML	0.29	0.00011	0.000125172	0.099	0.19	0.241154	-0.087	0.26	0.286897
LGG	0.43	1e-06	1.94e-06	0.074	0.091	0.130565	0.3	3.5e-14	1.12e-12
LIHC	0.39	1e-14	3.3e-13	0.24	4.9e-06	2.31e-05	0.48	1e-06	3.2e-06
LUAD	0.28	7.1e-10	3.35e-09	0.034	0.45	0.479032	-0.069	0.13	0.154074
LUSC	0.26	4.5e-09	1.65e-08	-0.0072	0.87	0.87	0.038	0.4	0.412903
MESO	0.41	7.3e-05	8.92e-05	0.22	0.039	0.0585	0.23	0.029	0.0441905
OV	0.55	4e-06	6.6e-06	0.32	1.7e-11	5.61e-10	0.092	0.082	0.10496
PAAD	0.52	1.1e-13	1.21e-12	0.34	2.6e-06	1.72e-05	0.28	0.00016	0.00032
PCPG	0.68	1e-06	1.94e-06	0.6	5e-05	0.00015	0.43	1.1e-09	7.04e-09
PRAD	0.63	3e-06	5.21e-06	0.2	1.3e-05	4.77e-05	0.17	0.00012	0.000256
READ	0.41	4.3e-05	6.45e-05	0.15	0.14	0.1848	0.21	0.045	0.06
SARC	0.41	3.4e-12	1.87e-11	0.18	0.0033	0.00680625	0.14	0.025	0.0421053
SKCM	0.49	1e-06	1.94e-06	0.12	0.012	0.022	0.25	7.2e-08	3.84e-07
STAD	0.23	3e-06	5.21e-06	0.15	0.0018	0.00424286	-0.1	0.04	0.0581818
THYM	0.76	5e-07	1.38e-06	0.3	0.00095	0.0026125	0.57	1.6e-11	1.81e-10
TGCT	0.2	0.021	0.0216562	0.26	0.0018	0.00424286	0.29	0.00047	0.000884706
THCA	0.63	4.5e-05	6.46e-05	0.11	0.011	0.0213529	0.49	4e-05	9.85e-05
UCEC	0.63	8.7e-05	0.000102536	0.46	1.5e-10	2.48e-09	0.36	8.2e-07	2.92e-06
UVM	0.69	2.2e-12	1.82e-11	0.27	0.015	0.0260526	0.54	2.2e-07	8.8e-07
UCS	0.65	5.9e-08	1.77e-07	0.11	0.43	0.479032	0.12	0.38	0.405333
